# Supplementary material for: Ascomylactam C Induces an Immunogenic Cell Death Signature via Mitochondria-Associated ER Stress in Lung Cancer and Melanoma
Source: Mar Drugs. 2023 Nov 21;21(12):600. doi: 10.3390/md21120600 (PMC10744434; doi:10.3390/md21120600)
Supplement: Supplementary file 1 [file marinedrugs-21-00600-s001.zip]

Archive with 1 entries (1 files):
- marinedrugs-2699911-supplementary.pdf
